# Supplementary material for: Motivational predictors of children's involvement in out‐of‐school activities: An application of a football program
Source: Scand J Med Sci Sports. 2022 Sep 22;33(1):72–83. doi: 10.1111/sms.14236 (PMC10087348; doi:10.1111/sms.14236)
Supplement: Supplementary file 2 — Supinfo S1 [file SMS-33-72-s002.txt]

Mplus VERSION 8.6
MUTHEN & MUTHEN
05/11/2022   2:46 PM

INPUT INSTRUCTIONS

  TITLE: science TCM path Bayesian informed priors from meta-analysis Hagger RER 2016
      DATA: FILE is "Esben2022.dat";
      !science_data_mplus (2).dat;
      !science_data_mplus New.dat;                         !science_data_mplus (2).dat; !(1)

      VARIABLE: NAMES ARE Age Gender PA_tot pas con_sch aut_sch
      con_hom aut_hom int att sn pbc beh;

      USEVARIABLES ARE aut_sch pas PA_tot
        aut_hom int att sn pbc Age Gender
        con_sch con_hom;

      MISSING = ALL(-99);

     ! DATA IMPUTATION:
    !  IMPUTE = Age PA_tot pas con_sch aut_sch
     ! con_hom aut_hom int att sn pbc;
     ! !DATASETS = 10;  !SAVE = EDATA*.dat
      MODEL:

      PA_tot ON int pbc (gd_eff1-gd_eff2);
     !   beh ON int pbc (b_eff1-b_eff2);
    ! PA_tot ON beh;
        int ON att sn pbc (int_eff1-int_eff3);
        att ON aut_hom(att_eff1);
        att ON con_hom (con_new);
        pbc ON con_hom (con_new1);
        sn ON con_hom (sn_eff1);
        sn ON aut_hom;
        pbc ON aut_hom (pbc_eff1);
        aut_hom ON aut_sch (auth_eff1);
        con_hom ON con_sch (conh_eff1);
        aut_sch ON pas (auts_eff1);
      !con_sch ON pas (ce_eff1);
    !  pas ON Age Gender;
      con_hom con_sch att sn pbc aut_hom int pas ON Age Gender;
      PA_tot ON Age Gender;
      aut_sch ON Age Gender;
      !  PA_tot WITH beh;
        att WITH sn;
        att WITH pbc;
        sn WITH pbc;
      !  Gender WITH Age;
      !  att sn pbc WITH int;
      !F1 BY att* sn pbc con_sch aut_sch int;
      !att sn pbc int WITH aut_hom con_hom;

        aut_hom WITH con_hom;

        aut_sch WITH con_sch;

        ANALYSIS:
        ESTIMATOR = MLR;
      Bconvergence = .01;
      Biterations = 40000 (10000);
      Processor = 4;
      Chains = 4;
      thin = 10;
      BSEED = 1234;
      ITERATIONS = 5000;
      CONVERGENCE = 0.0000001;
       miterations =  5000;
     !*  MODEL PRIORS:

        b_eff1~N(0.304,0.018);
        b_eff2~N(0.123,0.016);

        int_eff1~N(0.245,0.014);
        int_eff2~N(0.051,0.011);
        int_eff3~N(0.357,0.013);

        att_eff1~N(0.505,0.013);

        pbc_eff1~N(0.473,0.015);

        auth_eff1~N(0.444,0.014);

        auts_eff1~N(0.399,0.014);*!


*** WARNING in ANALYSIS command
  The MITERATIONS option is not available with this analysis.
  MITERATIONS will be ignored.
*** WARNING in ANALYSIS command
  The BITERATIONS option is not available with this analysis.
  BITERATIONS will be ignored.
  Specify ESTIMATOR=BAYES to use this option.
*** WARNING in ANALYSIS command
  The BCONVERGENCE option is not available with this analysis.
  BCONVERGENCE will be ignored.
  Specify ESTIMATOR=BAYES to use this option.
*** WARNING in ANALYSIS command
  The BSEED option is not available with this analysis.
  BSEED will be ignored.
  Specify ESTIMATOR=BAYES to use this option.
*** WARNING in ANALYSIS command
  The THIN option is not available with this analysis.
  THIN will be ignored.
  Specify ESTIMATOR=BAYES to use this option.
*** WARNING in ANALYSIS command
  The CHAINS option is not available with this analysis.
  CHAINS will be ignored.
  Specify ESTIMATOR=BAYES to use this option.
   6 WARNING(S) FOUND IN THE INPUT INSTRUCTIONS


science TCM path Bayesian informed priors from meta-analysis Hagger RER 2016

SUMMARY OF ANALYSIS

Number of groups                                                 1
Number of observations                                         276

Number of dependent variables                                   10
Number of independent variables                                  2
Number of continuous latent variables                            0

Observed dependent variables

  Continuous
   AUT_SCH     PAS         PA_TOT      AUT_HOM     INT         ATT
   SN          PBC         CON_SCH     CON_HOM

Observed independent variables
   AGE         GENDER


Estimator                                                      MLR
Information matrix                                        OBSERVED
Maximum number of iterations                                  5000
Convergence criterion                                    0.100D-06
Maximum number of steepest descent iterations                   20
Maximum number of iterations for H1                           2000
Convergence criterion for H1                             0.100D-03

Input data file(s)
  Esben2022.dat

Input data format  FREE


SUMMARY OF DATA

     Number of missing data patterns            12


COVARIANCE COVERAGE OF DATA

Minimum covariance coverage value   0.100


     PROPORTION OF DATA PRESENT


           Covariance Coverage
              AUT_SCH       PAS           PA_TOT        AUT_HOM       INT
              ________      ________      ________      ________      ________
 AUT_SCH        0.931
 PAS            0.931         0.931
 PA_TOT         0.413         0.413         0.467
 AUT_HOM        0.580         0.580         0.380         0.601
 INT            0.598         0.598         0.391         0.601         0.623
 ATT            0.594         0.594         0.391         0.601         0.620
 SN             0.591         0.591         0.391         0.601         0.616
 PBC            0.594         0.594         0.391         0.601         0.620
 CON_SCH        0.931         0.931         0.413         0.580         0.598
 CON_HOM        0.576         0.576         0.377         0.598         0.598
 AGE            0.931         0.931         0.467         0.601         0.623
 GENDER         0.931         0.931         0.467         0.601         0.623


           Covariance Coverage
              ATT           SN            PBC           CON_SCH       CON_HOM
              ________      ________      ________      ________      ________
 ATT            0.620
 SN             0.616         0.616
 PBC            0.620         0.616         0.620
 CON_SCH        0.594         0.591         0.594         0.931
 CON_HOM        0.598         0.598         0.598         0.576         0.598
 AGE            0.620         0.616         0.620         0.931         0.598
 GENDER         0.620         0.616         0.620         0.931         0.598


           Covariance Coverage
              AGE           GENDER
              ________      ________
 AGE            1.000
 GENDER         1.000         1.000


UNIVARIATE SAMPLE STATISTICS


     UNIVARIATE HIGHER-ORDER MOMENT DESCRIPTIVE STATISTICS

         Variable/         Mean/     Skewness/   Minimum/ % with                Percentiles
        Sample Size      Variance    Kurtosis    Maximum  Min/Max      20%/60%    40%/80%    Median

     AUT_SCH               3.416      -1.291       1.000    0.39%       3.000      3.500      3.500
             257.000       0.333       1.841       4.000   25.68%       3.750      4.000
     PAS                   4.804      -0.401       1.800    0.39%       4.070      4.600      4.800
             257.000       0.676       0.223       6.600    1.17%       5.070      5.530
     PA_TOT                1.926       1.388       1.000   36.43%       1.000      1.500      2.000
             129.000       1.016       2.336       6.000    0.78%       2.000      2.500
     AUT_HOM               4.955      -1.061       1.000    3.01%       4.000      4.880      5.130
             166.000       2.029       0.862       7.000    2.41%       5.380      6.250
     INT                   5.744      -1.173       1.000    1.16%       4.670      5.670      6.000
             172.000       1.540       1.403       7.000   25.58%       6.330      7.000
     ATT                   5.651      -0.577       1.800    0.58%       4.400      5.400      5.800
             171.000       1.245      -0.230       7.000   20.47%       6.200      7.000
     SN                    5.045      -0.494       1.000    0.59%       4.000      4.750      5.000
             170.000       1.414      -0.023       7.000    3.53%       5.500      6.250
     PBC                   5.470      -0.842       1.000    0.58%       4.330      5.330      5.670
             171.000       1.307       1.136       7.000   11.70%       6.000      6.670
     CON_SCH               2.989      -0.280       1.250    0.39%       2.500      2.750      3.000
             257.000       0.305      -0.279       4.000    5.06%       3.250      3.500
     CON_HOM               2.229       1.110       1.000   17.58%       1.130      1.630      2.000
             165.000       1.306       0.892       6.250    0.61%       2.250      3.130
     AGE                  10.436       1.284       9.790    0.36%      10.120     10.290     10.370
             276.000       0.125       3.663      12.360    0.36%      10.490     10.730
     GENDER                0.496       0.014       0.000   50.36%       0.000      0.000      0.000
             276.000       0.250      -2.000       1.000   49.64%       1.000      1.000


THE MODEL ESTIMATION TERMINATED NORMALLY


MODEL FIT INFORMATION

Number of Free Parameters                       59

Loglikelihood

          H0 Value                       -2266.396
          H0 Scaling Correction Factor      1.1370
            for MLR
          H1 Value                       -2226.448
          H1 Scaling Correction Factor      1.1116
            for MLR

Information Criteria

          Akaike (AIC)                    4650.792
          Bayesian (BIC)                  4864.395
          Sample-Size Adjusted BIC        4677.316
            (n* = (n + 2) / 24)

Chi-Square Test of Model Fit

          Value                             75.811*
          Degrees of Freedom                    26
          P-Value                           0.0000
          Scaling Correction Factor         1.0539
            for MLR

*   The chi-square value for MLM, MLMV, MLR, ULSMV, WLSM and WLSMV cannot be used
    for chi-square difference testing in the regular way.  MLM, MLR and WLSM
    chi-square difference testing is described on the Mplus website.  MLMV, WLSMV,
    and ULSMV difference testing is done using the DIFFTEST option.

RMSEA (Root Mean Square Error Of Approximation)

          Estimate                           0.083
          90 Percent C.I.                    0.062  0.105
          Probability RMSEA <= .05           0.007

CFI/TLI

          CFI                                0.911
          TLI                                0.776

Chi-Square Test of Model Fit for the Baseline Model

          Value                            621.650
          Degrees of Freedom                    65
          P-Value                           0.0000

SRMR (Standardized Root Mean Square Residual)

          Value                              0.089


MODEL RESULTS

                                                    Two-Tailed
                    Estimate       S.E.  Est./S.E.    P-Value

 PA_TOT   ON
    INT               -0.211      0.139     -1.524      0.127
    PBC               -0.236      0.127     -1.864      0.062
    AGE                0.212      0.268      0.790      0.429
    GENDER             0.344      0.165      2.087      0.037

 INT      ON
    ATT                0.227      0.111      2.049      0.040
    SN                 0.065      0.063      1.025      0.305
    PBC                0.595      0.112      5.295      0.000
    AGE               -0.154      0.158     -0.973      0.330
    GENDER            -0.102      0.133     -0.768      0.442

 ATT      ON
    AUT_HOM            0.380      0.068      5.550      0.000
    CON_HOM           -0.146      0.075     -1.930      0.054
    AGE                0.274      0.197      1.394      0.163
    GENDER             0.019      0.165      0.114      0.909

 PBC      ON
    CON_HOM           -0.248      0.077     -3.212      0.001
    AUT_HOM            0.422      0.067      6.342      0.000
    AGE                0.112      0.183      0.610      0.542
    GENDER             0.358      0.162      2.208      0.027

 SN       ON
    CON_HOM            0.111      0.076      1.459      0.145
    AUT_HOM            0.208      0.073      2.846      0.004
    AGE                0.228      0.221      1.034      0.301
    GENDER             0.178      0.185      0.959      0.338

 AUT_HOM  ON
    AUT_SCH            0.826      0.214      3.855      0.000
    AGE               -0.002      0.343     -0.005      0.996
    GENDER             0.055      0.218      0.251      0.802

 CON_HOM  ON
    CON_SCH            0.512      0.163      3.133      0.002
    AGE                0.294      0.324      0.908      0.364
    GENDER             0.326      0.170      1.921      0.055

 AUT_SCH  ON
    PAS                0.185      0.042      4.413      0.000
    AGE                0.000      0.092     -0.001      0.999
    GENDER             0.009      0.069      0.130      0.897

 CON_SCH  ON
    AGE                0.025      0.092      0.267      0.789
    GENDER             0.137      0.071      1.936      0.053

 PAS      ON
    AGE                0.097      0.139      0.696      0.486
    GENDER             0.035      0.104      0.338      0.735

 ATT      WITH
    SN                 0.475      0.113      4.199      0.000
    PBC                0.646      0.099      6.514      0.000

 SN       WITH
    PBC                0.425      0.112      3.804      0.000

 AUT_HOM  WITH
    CON_HOM            0.421      0.118      3.583      0.000

 AUT_SCH  WITH
    CON_SCH            0.171      0.026      6.463      0.000

 Intercepts
    AUT_SCH            2.526      0.939      2.690      0.007
    PAS                3.778      1.444      2.616      0.009
    PA_TOT             2.081      2.705      0.769      0.442
    AUT_HOM            2.117      3.537      0.598      0.550
    INT                2.516      1.626      1.547      0.122
    ATT                1.220      2.040      0.598      0.550
    SN                 1.302      2.326      0.560      0.576
    PBC                2.590      1.917      1.351      0.177
    CON_SCH            2.665      0.953      2.797      0.005
    CON_HOM           -2.505      3.350     -0.748      0.455

 Residual Variances
    AUT_SCH            0.286      0.033      8.755      0.000
    PAS                0.675      0.063     10.719      0.000
    PA_TOT             0.754      0.149      5.070      0.000
    AUT_HOM            1.859      0.250      7.437      0.000
    INT                0.728      0.106      6.868      0.000
    ATT                0.991      0.108      9.215      0.000
    SN                 1.271      0.141      9.014      0.000
    PBC                0.979      0.134      7.302      0.000
    CON_SCH            0.301      0.025     12.074      0.000
    CON_HOM            1.180      0.136      8.649      0.000


QUALITY OF NUMERICAL RESULTS

     Condition Number for the Information Matrix              0.368E-06
       (ratio of smallest to largest eigenvalue)


DIAGRAM INFORMATION

  Use View Diagram under the Diagram menu in the Mplus Editor to view the diagram.
  If running Mplus from the Mplus Diagrammer, the diagram opens automatically.

  Diagram output
    c:\users\esem\desktop\output d. 11.05.2022.dgm

     Beginning Time:  14:46:19
        Ending Time:  14:46:19
       Elapsed Time:  00:00:00


MUTHEN & MUTHEN
3463 Stoner Ave.
Los Angeles, CA  90066

Tel: (310) 391-9971
Fax: (310) 391-8971
Web: www.StatModel.com
Support: Support@StatModel.com

Copyright (c) 1998-2021 Muthen & Muthen
